# Supplementary material for: The Associations of Suspected COVID-19 Symptoms with Anxiety and Depression as Modified by Hemodialysis Dietary Knowledge: A Multi-Dialysis Center Study
Source: Nutrients. 2022 Jun 7;14(12):2364. doi: 10.3390/nu14122364 (PMC9230868; doi:10.3390/nu14122364)
Supplement: Supplementary file 1 [file nutrients-14-02364-s001.zip]

Archive with 1 entries (1 files):
- nutrients-1702268-supplementary.pdf
